# Supplementary material for: Immunotherapy in Basal Cell Carcinoma
Source: J Clin Med. 2024 Sep 26;13(19):5730. doi: 10.3390/jcm13195730 (PMC11476842; doi:10.3390/jcm13195730)
Supplement: Supplementary file 1 [file jcm-13-05730-s001.zip]

Archive with 1 entries (1 files):
- jcm-3214119-supplementary.pdf
